# Supplementary material for: Comparison of Extended Arch Versus Hemiarch Replacement in Elderly Patients With Type A Aortic Dissection: The Shizuoka Kokuho Database
Source: Interdiscip Cardiovasc Thorac Surg. 2026 Jan 10;41(1):ivag017. doi: 10.1093/icvts/ivag017 (PMC12836426; doi:10.1093/icvts/ivag017)
Supplement: ivag017_Supplementary_Data [file ivag017_supplementary_data.zip]

Archive with 4 entries (4 files):
- figureS1_revision.pdf
- FigureS2_revision.pdf
- FigureS3_revision.pdf
- Supplemental materials.docx
